# Supplementary material for: In Silico Insights into the Mechanism of Action of Epoxy-α-Lapachone and Epoxymethyl-Lawsone in Leishmania spp
Source: Molecules. 2021 Jun 10;26(12):3537. doi: 10.3390/molecules26123537 (PMC8229338; doi:10.3390/molecules26123537)
Supplement: Supplementary file 1 [file molecules-26-03537-s001.zip]

Archive with 1 entries (1 files):
- molecules-1178413-supplementary.pdf
